# Supplementary material for: Influence of host phylogeny, geographical location and seed harvesting diet on the bacterial community of globally distributed Pheidole ants
Source: PeerJ. 2020 Feb 4;8:e8492. doi: 10.7717/peerj.8492 (PMC7006521; doi:10.7717/peerj.8492)
Supplement: Table S5 — Table show ASVs found associated with Pheidole samples (bacteria found in >40% of our samples) at genera level (when available). [file peerj-08-8492-s007.xlsx]

## Sheet: Sheet1
Table S5: Relative frequency of 'core' microbiota from Pheidole at 40% level bacteria found in >40% of our samples.
#OTU ID	CS0161	CS0224	CS0267	CS0301	CS0399	CS0410	CS0414	CS0506	CS0507	RA0109	RA0113	RA0116	RA0118	RA0128	RA0139	RA0141	RA0154	RA0155	RA0162	RA0163	RA0167	RA0168	RA0170	RA0174	RA0175	RA0177	RA0179	RA0180	RA0181	RA0182	RA0183	RA0184	RA0185	RA0195	RA0204	RA0218	RA0314	RA0315	RA0316	RA0317	RA0318	RA0319	RA0320	RA0329	RA0331	RA0332	RA0333	RA0336	RA0337
Lawsonella	0	0.017935	0	0	0.00173134	0	0	0	0	0.00470413	0.0150252	0.00726472	0	0	0.00238223	0	0.00703606	0	0	0	0.0231983	0.0238437	0	0.0764832	0.0208927	0.0148515	0.0119702	0.00476114	0.0432264	0.0142051	0.00558064	0.0223317	0.0202923	0.0206841	0	0	0.0790913	0.0124465	0.0462535	0.00335266	0.0447685	0	0.0266169	0	0.0372704	0	0.0165148	0	0.00519211
Cloacibacterium	0	0.139245	0.000191663	0	0.0424687	0.0134029	0.0179135	0.0858268	0.00130871	0.0249443	0.039592	0.0603192	0.0755818	0.0395749	0.0233861	0.0244578	0.0675622	0.156728	0.0307007	0.0713094	0.293845	0.00962188	0.0978131	0.182273	0.0588372	0.0821332	0.0239405	0.0132832	0.0868984	0.0805964	0.0114748	0.120525	0.0383506	0	0.283784	0.245886	0.176483	0.00907559	0	0.00733962	0.176132	0.166667	0.139771	0.0154799	0.107806	0.000457284	0.0191724	0.0192085	0.301614
Bacillus	0	0	0	0	0	0	0	0.0559055	0	0.0165264	0.0431016	0.0665933	0.0186184	0.0183217	0.0160717	0.033836	0	0	0	0.0112594	0	0	0	0	0	0	0	0	0	0	0	0	0	0	0	0	0.00588978	0	0	0	0	0	0.00565771	0	0	0	0	0	0
Brevibacillus	0	0	0	0	0	0	0	0.0484252	0	0.0199926	0.0175477	0.111613	0.0198005	0.0159399	0.0219769	0.0142804	0	0.00757682	0	0	0	0	0	0	0	0	0.0163378	0	0.00757576	0	0.00771257	0.0308703	0	0.00892254	0	0	0.0489412	0	0	0	0.117933	0	0.0452617	0.0216718	0.00639898	0	0	0	0
Staphylococcus	0.485801	0.190559	0.00184475	0.0100897	0.0593747	0.00836557	0.0381155	0.0468504	0	0.0160621	0.0119544	0.00682444	0.117547	0.335288	0.0186552	0.0482229	0.0278244	0.200926	0.0126041	0.0817348	0.0473245	0.0433828	0.107753	0.178699	0.122214	0.126688	0.120026	0.0194847	0.0815508	0.198166	0.0166165	0.121182	0.0570604	0.196837	0.716216	0.0297798	0.0889777	0.0289122	0.211841	0.0157364	0.0523152	0	0.0777935	0.202786	0.247753	0.00500323	0.656796	0.0103544	0.018314
Streptococcus	0	0.317723	0.00150934	0.136491	0.176596	0.00944499	0.00694444	0.0165354	0	0.00133077	0	0.0293891	0.01884	0.0630267	0.0186552	0.0159855	0.345247	0.111969	0	0.0531693	0.0207238	0.0167539	0.189662	0.0214439	0.05197	0.111836	0.260757	0.0342082	0.180481	0.0322386	0.0285302	0.23908	0.0836824	0.333649	0	0	0.0848408	0.0225593	0.222017	0.00404736	0.066769	0.0880759	0.0276456	0.106037	0.0296503	0.000430385	0.0130979	0.00164785	0.0240725
Wolbachia	0	0.00560468	0.989027	0.84377	0.00448111	0.914365	0.925189	0	0.975959	0.726108	0	0	0	0	0.567743	0	0.0183097	0	0.851006	0.0237698	0	0.834782	0	0	0	0	0	0.859326	0	0	0.831013	0	0.279717	0	0	0	0	0.00440814	0	0.943186	0	0	0	0	0	0.986147	0	0.877739	0
Sphingobium	0.10142	0.00236642	0.000670819	0	0.0761788	0	0	0.0496063	0	0.0170525	0.0536302	0.0814529	0.0463982	0.0641261	0.0246276	0.0223264	0.0253458	0.00350779	0	0.101751	0.00835138	0	0.010338	0	0.00640168	0.0438794	0	0	0	0.00544026	0	0.0344828	0.0252257	0.00905773	0	0.00938586	0.0193521	0.171658	0	0	0	0.0230352	0.0146586	0	0	0	0.00569476	0.00250867	0.0336071
Sphingomonas	0	0	0.00112602	0	0.0164986	0	0	0.0185039	0	0	0.0134898	0	0.0142593	0	0.00352302	0.0215804	0.0165507	0	0.0116212	0	0	0.00468433	0.0105368	0	0	0	0.0284698	0	0	0	0	0	0	0	0	0.0122827	0.00680129	0	0	0	0	0	0	0	0	0	0	0	0
Ralstonia	0	0.149209	0	0	0.0312659	0.0544212	0	0.0177165	0.00153632	0.0139886	0.0721649	0.0925702	0.0676764	0.0522169	0.020769	0.0831246	0.0114336	0	0.0118525	0	0.0306217	0.0126604	0.0479125	0.084346	0.0581971	0.0650315	0.135555	0.0106426	0.295009	0.073242	0.0614497	0.0495895	0.0937355	0.160876	0	0.0487833	0.122774	0.042007	0.40333	0.00323185	0.150678	0.097561	0.0708499	0.0820433	0.034193	0	0.0167046	0.0018938	0.0498442
Burkholderiaceae	0.0659229	0.0260306	0.00563009	0	0.449638	0	0	0.426378	0.0189479	0.136791	0.524896	0.448101	0.511193	0.348296	0.252886	0.427932	0.351643	0.0767504	0.0779949	0.64658	0.0822765	0.0107191	0.088668	0.132952	0.217948	0.0573807	0.0659981	0.00972233	0.0427807	0.105279	0.017996	0.10312	0.0642279	0	0	0.107764	0.107909	0.0164657	0	0.00386614	0.0390125	0.208672	0.0856371	0	0.0261821	0.00376587	0.0514427	0.0120269	0.128198
Actinobacillus	0	0.0952796	0	0	0.0127304	0	0.0118371	0	0	0	0.0044966	0.00330215	0	0	0	0	0.0523707	0	0	0	0.0111352	0.00160365	0.10835	0	0.0120468	0.0324032	0	0.00364087	0.0561497	0.0203506	0	0	0	0.144653	0	0	0.00827373	0.00596396	0	0	0.00396521	0	0	0	0.0105998	0.00177534	0.0203113	0.00486977	0
Acinetobacter	0.346856	0.0560468	0	0.00964926	0.119055	0	0	0.234252	0.00147942	0.0224994	0.197302	0.0794717	0.105874	0.0604617	0.0237552	0.308254	0.0676421	0.442542	0	0	0.465203	0.0386141	0.338966	0.323803	0.446721	0.449595	0.336946	0.0449308	0.206328	0.470482	0.0196263	0.218391	0.32719	0.125321	0	0.539977	0.238746	0.672242	0.116559	0.0192401	0.348427	0.415989	0.493378	0.571981	0.500147	0.00242092	0.200266	0.0697509	0.431417
Pseudomonas	0	0	0	0	0.00998065	0	0	0	0.000768158	0	0.00679974	0.0130985	0.0042113	0.00274826	0.00556972	0	0.00903494	0	0.00422063	0.0104254	0.0173214	0.0033339	0	0	0.00477216	0.0162016	0	0	0	0	0	0.0604269	0.0105185	0	0	0.00614137	0.0119198	0.0142616	0	0	0	0	0.0127298	0	0	0	0	0	0.00774096
[truncated: 57 more columns]
