# Supplementary material for: Influence of host phylogeny, geographical location and seed harvesting diet on the bacterial community of globally distributed Pheidole ants
Source: PeerJ. 2020 Feb 4;8:e8492. doi: 10.7717/peerj.8492 (PMC7006521; doi:10.7717/peerj.8492)
Supplement: Table 10 — Permanova-pairwise results from core filtered table for unweighted unifrac for type of food resource: seed, no seed and no info (which represents the samples that we don’t have information of the kind of food resource used). Permanova-pairwise results from core filtered table for weighted unifrac for type of food resource: seed, no seed and no info (which represents the samples that we don’t have information of the kind of food resource used). Permanova-pairwise results from core filtered table for unweighted unifrac for region of ant collection. Permanova-pairwise results from core filtered table for weighted unifrac for region of ant collection. Highlighted in gray are statistical significant data. Permanova-pairwise results from core filtered table for unweighted unifrac for Old World and New World ants. Highlighted in gray are statistical significant data. Permanova-pairwise results from core filtered table for weighted unifrac for Old World and New World ants. Highlighted in gray are statistical significant data. [file peerj-08-8492-s012.xlsx]

## Sheet: permanova-pairwise food
Table S11: Permanova-pairwise results from core filtered table for unweighted unifrac for type of food resource: seed, no seed and no info (which represents the samples that we don't have information of the kind of food resource used).
Group 1	Group 2	Sample size	Permutations	pseudo-F	p-value	q-value
no_info	no_seed	33	999	0.0032164892110513365	0.881	0.881
no_info	seed	37	999	0.6556867383730987	0.49	0.881
no_seed	seed	20	999	0.4612599563155556	0.67	0.881
Table S11.1: Permanova-pairwise results from core filtered table for weighted unifrac for type of food resource: seed, no seed and no info (which represents the samples that we don't have information of the kind of food resource used).
Group 1	Group 2	Sample size	Permutations	pseudo-F	p-value	q-value
no_info	no_seed	33	999	0.7416283542239237	0.47	0.504
no_info	seed	37	999	0.7385018740990669	0.504	0.504
no_seed	seed	20	999	1.6097767584425446	0.195	0.504

## Sheet: permanova-pairwise region
Table S11.2: Permanova-pairwise results from core filtered table for unweighted unifrac for region of ant collection.
Group 1	Group 2	Sample size	Permutations	pseudo-F	p-value	q-value
Afrotropical	Australian	8	999	1.770769939724495	0.296	0.68
Afrotropical	Indomalaya	9	999	1.388197972006173	0.319	0.68
Afrotropical	Nearctic	27	999	0.2948522052664857	0.679	0.84875
Afrotropical	Neotropical	16	999	0.7670153522143796	0.481	0.8016666666666666
Australian	Indomalaya	7	999	1.2483698173165259	0.271	0.68
Australian	Nearctic	25	999	0.26907031067270504	0.801	0.89
Australian	Neotropical	14	999	1.5502472171506547	0.244	0.68
Indomalaya	Nearctic	26	999	-0.389760564198241	0.988	0.988
Indomalaya	Neotropical	15	999	0.49274541839695674	0.34	0.68
Nearctic	Neotropical	33	999	0.453880096132554	0.592	0.8457142857142858
Table S11.3: Permanova-pairwise results from core filtered table for weighted unifrac for region of ant collection. Highlighted in gray are statistical significative data.
Group 1	Group 2	Sample size	Permutations	pseudo-F	p-value	q-value
Afrotropical	Australian	8	999	1.529420516372696	0.285	0.8811111111111112
Afrotropical	Indomalaya	9	999	0.010628686467577121	0.978	0.978
Afrotropical	Nearctic	27	999	0.6149283708642386	0.602	0.8811111111111112
Afrotropical	Neotropical	16	999	0.35422556595409854	0.793	0.8811111111111112
Australian	Indomalaya	7	999	1.431813174519097	0.196	0.8811111111111112
Australian	Nearctic	25	999	0.7604099396738115	0.483	0.8811111111111112
Australian	Neotropical	14	999	3.3816622190064383	0.053	0.5299999999999999
Indomalaya	Nearctic	26	999	0.4011372088196501	0.78	0.8811111111111112
Indomalaya	Neotropical	15	999	0.4544954425562685	0.671	0.8811111111111112
Nearctic	Neotropical	33	999	0.7521862578127826	0.491	0.8811111111111112

## Sheet: permanova-pairwise new old
Table S11.4: Permanova-pairwise results from core filtered table for uweighted unifrac for Old World and New World ants. Highlighted in gray are statistical significative data.
Group 1	Group 2	Sample size	Permutations	pseudo-F	p-value	q-value
New_World	Old_World	45	999	-0.3008923001088137	0.981	0.981
Table S11.5: Permanova-pairwise results from core filtered table for weighted unifrac for Old World and New World ants. Highlighted in gray are statistical significative data.
Group 1	Group 2	Sample size	Permutations	pseudo-F	p-value	q-value
New_World	Old_World	45	999	0.15612414974089137	0.911	0.911
